# Supplementary material for: Aromatic Character and Relative Stability of Pyrazoloporphyrin Tautomers and Related Protonated Species: Insights into How Pyrazole Changes the Properties of Carbaporphyrinoid Systems
Source: Molecules. 2023 Mar 22;28(6):2854. doi: 10.3390/molecules28062854 (PMC10056226; doi:10.3390/molecules28062854)
Supplement: Supplementary file 1 [file molecules-28-02854-s001.zip]

Archive with 1 entries (1 files):
- molecules-2269926-supplementary.pdf
